# Supplementary material for: Fabrication and Optimisation of Alumina Nanoporous Membranes for Drug Delivery Applications: A Comparative Study
Source: Nanomaterials (Basel). 2024 Jun 24;14(13):1078. doi: 10.3390/nano14131078 (PMC11243695; doi:10.3390/nano14131078)
Supplement: Supplementary file 1 [file nanomaterials-14-01078-s001.zip]

Archive with 1 entries (1 files):
- nanomaterials-3034458-supplementary.pdf
